# Supplementary material for: Robust competitive facility location model with uncertain demand types
Source: PLoS One. 2022 Aug 17;17(8):e0273123. doi: 10.1371/journal.pone.0273123 (PMC9385054; doi:10.1371/journal.pone.0273123)
Supplement: S1 File — The first two columns of the data are latitudes and longitudes of the capitals of the continental United States plus Washington, DC. The third column denotes the existing facilities. The fourth column is the demand di. The fifth column denotes the quality of facilities. The sixth column represents the cost of opening a facility at position j. The last column is the name of the states. (XLS) [file pone.0273123.s001.xls]

## Sheet: Sheet1
32.3617	-86.2792	0	555.399	31	62200	Alabama
33.5283	-112.076	0	375.347	103	77100	Arizona
34.7361	-92.3311	0	347.894	91	64200	Arkansas
38.5753	-121.486	1	3097.34	106	115800	California
39.7392	-104.985	0	370.764	37	79000	Colorado
41.7633	-72.685	0	403.337	91	133800	Connecticut
39.1581	-75.5244	0	83.4661	84	88700	Delaware
30.4387	-84.2806	0	1332.93	76	72400	Florida
33.7569	-84.3903	0	831.557	35	71200	Georgia
43.6136	-116.238	0	109.53	102	67700	Idaho
39.8	-89.65	0	1525.7	35	59200	Illinois
39.7686	-86.1581	0	773.656	111	60800	Indiana
41.5908	-93.6208	0	468.905	16	49500	Iowa
39	-95.7	0	390.568	67	48800	Kansas
38.2	-84.8667	1	554.393	98	61500	Kentucky
30.4475	-91.1786	0	533.856	30	67900	Louisiana
44.3106	-69.78	0	188.901	88	79500	Maine
38.9731	-76.5011	0	582.386	14	138500	Maryland
42.3578	-71.0617	0	825.537	35	161400	Massachusetts
42.7335	-84.5467	0	1138.92	27	48400	Michigan
44.9442	-93.0936	0	568.538	51	70900	Minnesota
32.2989	-90.1847	0	386.282	32	54600	Mississippi
38.5767	-92.1736	0	779.626	24	61500	Missouri
45.5928	-112.035	0	94.1989	30	63200	Montana
40.8106	-96.6803	0	264.104	102	61700	Nebraska
39.1608	-119.754	0	124.919	93	99300	Nevada
43.2067	-71.5381	0	148.578	112	112400	New Hampshire
40.2217	-74.7561	0	917.512	40	71300	New Jersey
35.67	-105.97	0	167.535	94	99000	New Mexico
42.6525	-73.7572	1	2399.36	107	101800	New York
35.8189	-78.6447	0	824.659	63	96600	North Carolina
46.8133	-100.779	0	82.9783	87	67900	North Dakota
39.9833	-82.9833	0	1451.94	51	66000	Ohio
35.4823	-97.5352	0	340.431	35	54900	Oklahoma
44.9308	-123.029	0	316.002	96	60300	Oregon
40.2697	-76.8756	0	1713.98	74	38400	Pennsylvania
41.8308	-71.415	0	134.897	84	113000	Rhode Island
34.0006	-81.0442	0	463.785	20	72600	South Carolina
44.3681	-100.336	0	104.46	114	59500	South Dakota
36.1667	-86.7833	0	664.47	61	74400	Tennessee
30.3	-97.7333	1	1922.2	45	72600	Texas
40.75	-111.883	0	193.363	10	67200	Utah
44.26	-72.5753	0	89.518	107	94100	Vermont
37.53	-77.47	0	784.334	82	66600	Virginia
47.0425	-122.893	0	522.392	90	77800	Washington
38.3472	-81.6333	0	255.627	52	66100	West Virginia
43.0747	-89.3844	0	658.51	88	75200	Wisconsin
41.1456	-104.802	1	51.6143	106	68700	Wyoming
38.9047	-77.0164	0	83.7292	24	123900	Washington DC
